# Supplementary material for: Comparison of Outcomes and Costs of Ranibizumab and Aflibercept Treatment in Real-Life
Source: PLoS One. 2015 Aug 4;10(8):e0135050. doi: 10.1371/journal.pone.0135050 (PMC4524713; doi:10.1371/journal.pone.0135050)
Supplement: S1 Data — (XLSX) [file pone.0135050.s001.xlsx]

## Sheet: Tabelle1
id	follow_up[month]	age	female	no_inj_lucentis	no_inj_eylea	drugs(lucentis=1, eylea=2, switch=3)	letters_averaget0	central_retinal_thickness_averaget0	diagnosis (AMD, DME, RVO)	total_injections	delta_letters_30days	delta_letters_average_final	global_cost_month	eyecost_month	years_follow_up
1	28	70	1	16	0	1	75	400.762	0	16	5	-4	1213.7	1163.98	3
2	59	73	0	14	0	1	55.59	564	2	14	9.41	-12	1282.49	604.553	4
3	85	81	1	33	0	1	45	452	0	59	16	27	1364.42	1361.43	4
4	74	80	1	18	0	1	58	397	0	18	1		838.805	771.485	4
5	6	82	1	5	0	1	30	769	2	5	40	3	1908.85	1908.85	1
6	11	76	0	14	0	1	34	642.5	2	14	10	9	7475.4	2610.75	1
7	9	75	1	3	0	1	57	555	0	3	15	-15	1689.21	844.933	1
8	14	82	0	13	0	1	69.5	271.5	0	13	-0.5	-9	2074.87	2046.67	2
9	40	85	1	14	0	1	69	324.5	0	14	-2		1362.3	999.472	4
10	6	84	0	4	0	1	34	451	0	4	-1	50	2881.76	1878.59	1
11	3	87	1	3	0	1	55.59	440		3	5.231	-66	3037.22	2392.9	1
12	1	92	1	0	0	1	23	400.762	0		37.821	-10	3105.55	3105.55	1
13	34	72	0	4	0	1	78	538	1	4	-6		3913.06	2437.76	3
14	31	78	1	14	0	1	72	398	0	14	5	5	1082.68	1078.52	3
15	9	70	0	6	0	1	63	353	1	6	16	-4	16276.2	2151.43	1
16	12	82	0	3	0	1	75	321	0	3	-1	-71	902.587	688.108
17	49	78	1	3	0	1	53	482	0	34	9	-59	1044.22	867.337	4
18	20	87	1	4	0	1	50	553	1	4	-4	-17	611.783	424.842	2
19	57	82	1	28	12	3	60	226	0	40	7	63	1622.71	1566.78	4
20	26	69	0	4	0	1	35	441	1	4	4		649.881	361.248	3
21	20	66	1	12	5	3	50	314.5	0	17	16	-1	2264.57	2189.15	2
22	82	81	0	28	0	1	67	449	0	28	2	-22	815.154	804.637	4
23	25	87	1	7	0	1	58	491	0	7	5	-23	909.018	605.404	3
24	46	84	0	1	0	1	55.59	476		2	5.231		693.442	106.135	4
25	24	71	1	10	0	1	53	199	0	10	1	25	1623.07	1580.62	2
26	34	62	0	5	0	1	31	922	0	5	-7	-65	1266.12	383.991	3
27	60	77	1	27	0	1	52	234	0	27	-3		1210.24	1186.49	4
28	18	80	1	10	0	1	65	400.762	1	10	5	-7	1940.78	1192.79	2
29	50	72	1	7	0	1	55	400.762	0	7	22	5	520.008	435.146	4
30	36	90	1	7	0	1	33	476	0	7	10	-19	525.736	495.375	4
31	58	87	1	45	9	3	69	336	0	54	8.5	28	2431.02	2366.36	4
32	3	72	0	0	0	1	50	612	1	6	10.821	-9	5821.53	3149.87	1
33	4	88	1	0	0	1	55.59	400.762			5.231		1764.72		1
34	40	90	1	8	0	1	25.5	362.5	0	9	7.5	1	560.712	532.54	4
35	3	82	1	3	0	1	74	283	0	3	-13.179	-14	2406.7	2329.7	1
36	4	73	1	0	0	1	55.59	400.762			5.231		1949.51		1
37	15	87	1	14	0	1	69	342	0	14	-1	11	3578.75	1961.58	2
38	14	85	1	7	0	1	27	815	2	7	21	-4	2683.62	1705.05	2
39	88	78	1	57	0	1	35	400.762	0	57	30	64	1405.4	1347.49	4
40	52	83	0	15	0	1	36	524	0	15	4	51	750.324	742.78	4
41	34	79	0	17	0	1	69	327	0	17	4.5	-30	1088.49	1056.32	3
42	99	72	1	36	0	1	0.25	226	0	36	0.05		1133.74	1131.76	4
43	18	83	1	9	0	1	55	251	0	9	6	-68	1300.15	1286.43	2
44	10	72	1	5	0	1	49	269	0	5	6	-39	1488.01	1301.65	1
45	18	72	0	9	0	1	71	490	1	9	7	3	1507.54	1220.8	2
46	19	77	0	9	0	1	60	298	0	9	-1	19	1231.54	1189.33	2
47	96	77	0	36	6	3	55.59	400.762	0	42	5.231	36	1560.81	972.441	4
48	30	85	1	9	0	1	64	265	0	9	-1	17	1276.2	1248.95	3
49	25	67	0	20	0	1	64	400.762	1	20	7.5	-10	1888.62	1752.32	3
50	14	77	1	0	5	2	70	496	0	5	-9.179	-7	849.904	849.904	2
51	15	79	1	4	0	1	73	278	0	4	-7	12	1674.63	721.03	2
52	7	72	1	4	0	1	34	517	0	4	-31	-62	1815.77	1339.31	1
53	11	82	1	8	0	1	73	314	0	8	10	-2	1636.64	1636.64	1
54	86	53	0	31	9	3	35	400.762	0	40	34	-42	1412.81	1208.05	4
55	36	79	1	22	0	1	72.5	270	0	22	5	-25	1544.61	1360.92	4
56	5	89	1	5	0	1	55.59	739	0	5	-19.59	8	2510.06	2510.06	1
57	18	75	1	16	3	3	62.5	421	0	19	3.5	-42	793.203	682.905	2
58	18	78	1	0	0	1	68	360	0		-7.179	16	2450.34	1908.69	2
59	25	93	0	12	0	1	52	400.762	0	12	4	56	1294.48	953.176	3
60	14	66	0	0	9	2	78	283	0	9	-17.179	1	1484.67	1484.67	2
61	6	78	1	5	0	1	65	323	2	5	-8	22	1545.06	1545.06	1
62	91	84	0	5	0	1	57	531	0	12	-1	4	475.818	193.049	4
63	70	79	1	0	3	2	59.5	363.5	0	33	1.321	57	608.254	608.254	4
64	27	82	0	12	0	1	73.5	342	1	12	10.5	3	1916.01	1134.86	3
65	16	86	1	3	8	3	42	293	0	11	23	51	379.728	348.825	2
66	17	65	1	3	0	1	55.59	400.762		3	5.231		2445.71	1688.34	2
67	6	77	1	4	0	1	65	400.762	2	4	8	-1	2214.88	2005.72	1
68		47	1	5	0	1	33	186	0	5	31				4
69	28	79	1	5	0	1	70.5	346.5	0	5	-1.5	4	1728.08	366.545	3
70	24	72	0	22	0	1	73	311	0	22	-0.5	31	7817.24	2395.3	2
71	24	75	0	4	0	1	54	383	0	4	11	19	528.798	528.798	2
72	50	57	1	0	5	2	68	430.5	1	45	-7.179	-3	2427.19	1519.54	4
73	34	71	0	20	0	1	75	306	0	20	10	16	1513.09	1469.32	3
74	51	79	1	16	0	1	43	517	0	16	0	33	931.857	908.951	4
75	26	69	0	13	0	1	70	400.762	2	13	15	8	1112.09	1047.1	3
76	8	92	1	2	0	1	83	276		2	-22.179	48	3454.07	525.331	1
77	70	74	1	27	8	3	68	400.762	0	35	1	-21	1210.63	1182.22	4
78	6	80	1	3	0	1	56	474	0	3	3	4	1371.9	1371.9	1
79	1	51	0	2	0	1	78.5	338.5	1	2	-17.679	-9	2361.2	2361.2	1
80	20	79	1	15	0	1	35	413.5	0	15	-2.5	-31	1579.56	1536.86	2
81	9	48	1	7	0	1	72	336	0	7	4	-2	1876.71	1851.78	1
82	36	71	1	11	0	1	58	490	0	11	10	6	1428.68	1369.73	4
83	2	60	0	2	0	1	15	465	2	2	45.821	-31	2975.8	2951.35	1
84	66	80	1	40	1	3	67.5	280	0	41	-6	-40	1319.8	1313.66	4
85	9	65	0	6	0	1	80	265	2	6	0	-16	1690	1690	1
86	34	83	0	22	0	1	35	434	0	22	0	-24	1716.01	1366.88	3
87	59	67	1	30	5	3	50	397.5	0	35	6	-1	1572.76	1541.62	4
88	27	90	1	24	7	3	59.5	497	0	31	-9.5	-25	2965.61	2828.6	3
89	43	75	1	54	0	1	67.5	397.5	0	54	-1.5	-15	2854.11	2721.8	4
90	86	84	1	27	0	1	59	319	0	27	11.5	-71	821.66	742.764	4
91	27	85	0	4	0	1	55.59	400.762	0	14	-20.59	61	607.03	570.23	3
92	19	84	1	8	0	1	7	400.762	0	8	8	-6	4184.92	896.476	2
93	2	79	1	3	0	1	33	392	0	3	18	-1	4370.18	4370.18	1
94	24	84	1	11	0	1	40	324	0	11	21	-1	984.929	950.017	2
95	14	44	1	23	0	1	64	726	1	23	5	-2	3766.89	3598	2
96	24	77	0	6	0	1	65	400.762	2	6	3	28	1279.28	810.996	2
97	87	75	1	26	0	1	55.59	400.762	0	26	5.231	25	681.672	681.672	4
98	19	81	1	0	0	1	60	415	0		0.820999	10	897.229	782.945	2
99	30	81	1	10	0	1	62.5	400.762	1	10	11	23	1216.26	760.683	3
100	76	80	0	49	0	1	65	403.5	0	49	11	-49	1651.11	1609.01	4
101	89	69	1	28	0	1	73	366	0	28	6	43	766.782	736.945	4
102	63	81	0	15	0	1	45	658	0	15	5	45	630.826	628.715	4
103	57	76	0	28	0	1	59	426	0	28	-2	58	1440.46	1295.72	4
104	55	87	0	23	0	1	79	495	0	23	-1	4	1040.25	1040.25	4
105	11	91	0	4	0	1	60	488	0	4	-9	40	1848.39	816.891	1
106	14	63	1	15	0	1	70	527	1	15	6.5	-6	2896.23	2388.15	2
107	28	77	0	20	0	1	61	402	0	20	-4	37	1589.42	1517.61	3
108	31	78	1	18	0	1	59	493	0	18	1	-21	1380.92	1341.98	3
109	13	79	0	8	4	3	51	335	0	12	9	-7	2026.91	2018.14	2
110	21	74	0	5	0	1	65	344	0	5	8	43	653.643	653.643	2
111	33	77	0	11	0	1	55.59	400.762	0	11	5.231	-42	661.38	476.127	3
112	13	81	0	1	0	1	39	638		1	13		1785.28	223.877	2
113	53	88	1	29	10	3	61	400.762	0	39	2	25	1919.67	1907.05	4
114	37	70	1	15	11	3	71	404	0	26	2	-8	1612.94	1590.85	4
115	48	76	1	30	0	1	78	371	0	30	-1		1637.67	1495.08	4
116	18	85	1	16	0	1	59.5	309	0	16	-1	-6	1940.46	1789.45	2
117	78	76	1	33	0	1	73	240	0	34	4	-38	1192.27	1168.72	4
118	69	91	1	33	1	3	57.5	266	0	34	2	-5	1508.12	1500.46	4
119	17	80	0	10	0	1	63	350	0	10	3	21	2370.07	1496.22	2
120	9	75	1	2	0	1	55.59	400.762	2	5	5.231	-47	1226.21	1219.93	1
121	3	68	1	3	0	1	73	313	0	3	-12.179	0	1008.83	1008.83	1
122	3	74	0	3	0	1	55.59	400.762	0	3	5.231		2313.82	2313.82	1
123	35	63	0	4	0	1	72.5	400.762	1	14	-7.5	-7	2813.41	824.613	3
124	10	83	1	16	0	1	66	645.5	1	16	9.5	15	6458.78	4193.8	1
125	38	75	1	7	0	1	14	174	0	7	14		709.758	560.488	4
126	59	74	0	11	0	1	74	263	0	11	4	29	500.103	484.297	4
127	12	97	1	3	0	1	25	329	0	3	-17	-15	611.571	611.571
128	79	79	1	34	0	1	39	357	0	34	0	7	987.823	880.187	4
129	4	82	1	2	0	1	48	377	0	2	12.821	-30	884.862	884.862	1
130	86	71	0	12	8	3	78.5	395	0	20	3.5	-4	487.586	318.383	4
131	50	77	1	10	0	1	63	610	0	10	-3	-43	759.401	592.914	4
132	10	69	1	8	0	1	76	289.5	0	8	-8	-1	2534.07	2242.32	1
133	49	74	0	3	0	1	68	312	0	3	9	-10	1293.04	206.78	4
134	85	75	1	33	0	1	50	400.762	0	33	14	38	1188.88	1180.11	4
135	65	71	0	29	0	1	50	489	0	29	28	4	1408.65	1390.19	4
136	6	87	1	6	0	1	54	472	0	6	5	6	4029.83	2178	1
137	36	78	1	31	2	3	73	341.5	0	33	-0.5	3	2252.42	1987.23	4
138	18	78	0	13	0	1	57	450	0	13	-3		3339.47	1543.34	2
139	48	67	0	21	0	1	55.59	379	0	21	5.231	-10	794.327	794.327	4
140	13	86	1	11	0	1	55	366.5	0	11	-1.5	-45	2805.87	1641.76	2
141	17	66	0	9	0	1	62	498	0	11	-4	35	1556.24	1510.53	2
142	39	75	1	3	0	1	69	257	0	3	-1	-22	716.981	249.814	4
143	49	89	0	31	0	1	42.5	378	0	31	1.5	-21	1449.72	1437.44	4
144	35	82	1	7	0	1	67	325	0	7	-9	23	1454.27	624.448	3
145	12	79	0	14	0	1	32.5	488	0	14	-1.5	-61	2475.12	2475.12
146	47	89	1	19	1	3	35	274.5	0	20	11	56	1026.76	1020.08	4
147	2	93	1	3	0	1	50	400.762		3	10.821		3397.85	2976.43	1
148	69	84	1	23	0	1	21	319.5	0	23	7	11	908.677	903.035	4
149	44	76	0	9	0	1	58	351.5	0	9	-2	37	675.881	503.312	4
150	2	56	1	3	0	1	80	293	0	3	-2	-52	5398.98	3931.1	1
151	25	85	1	11	0	1	75	464	0	11	0	-2	1421.29	1382.72	3
152		86	0	3	0	1	55.59	400.762	0	3	9.41				4
153	8	88	1	5	0	1	70.5	288	0	5	-9.679	24	3787.56	1286.89	1
154	31	70	0	6	0	1	72.5	322	1	6	1.5	-5	678.06	585.323	3
155	28	83	1	15	0	1	68	367	0	15	-33		1392.28	1378.27	3
156	10	80	1	11	0	1	69	404.5	0	11	-3.5	0	2300.11	2300.11	1
157	74	90	1	13	0	1	63	391	0	13	7		508.494	507.284	4
158	36	85	0	30	0	1	62.5	409.5	0	30	8	-34	1763.92	1763.92	4
159	3	68	0	3	0	1	2	444		3	58.821		5802.15	2943.35	1
160	26	85	0	8	0	1	45	279	0	8	-2	17	731.325	698.19	3
161	5	73	0	5	0	1	73	464	1	5	-11	0	2676.17	2106.02	1
162	20	87	1	9	0	1	55	462	0	9	21	51	1272.43	1080.78	2
163	17	79	1	19	6	3	51	326	0	25	8	-41	5266.86	4588.85	2
164	3	82	1	4	0	1	63	501	2	4	15	2	3377.22	2721.42	1
165	2	89	1	2	0	1	16	658		2	44.821	-46	1539.7	1539.7	1
166	50	71	0	22	3	3	64	290	0	25	6	-11	1183.85	1183.85	4
167	21	82	1	13	0	1	70	400.762	0	13	6	5	1498.86	1266.58	2
168	8	65	1	3	0	1	20	343	1	3	14	29	39652.6	893.712	1
169	95	71	1	39	0	1	55.59	400.762	0	39	5.231	-58	972.199	971.916	4
170	39	72	1	12	0	1	22	493	0	12	16	-40	786.86	737.392	4
171	49	80	0	7	0	1	56	565	1	16	8	-16	783.903	639.708	4
172	56	78	1	9	0	1	57.5	460	0	9	-1.5	60	942.846	424.137	4
173	44	87	0	11	7	3	72	309	0	18	0	-46	1023.64	1006.49	4
174	5	83	0	4	0	1	40	466	0	4	23	16	7080.44	1716.49	1
175	47	95	0	24	0	1	51	288	0	24	-6	-18	1217.39	1216.82	4
176	15	95	0	3	0	1	55.59	400.762	0	3	-18.59	26	2063.14	470.25	2
177	2	80	1	3	0	1	71	258	0	3	2	12	4546.77	4350.62	1
178	2	84	1	3	0	1	44	292	0	3	4	18	4011.2	4011.2	1
179	19	77	1	3	0	1	78	297	0	3	6	6	667.916	344.174	2
180	22	77	0	11	0	1	48	433	0	11	12	10	1424.1	1207.45	2
181	9	81	0	7	0	1	55	383	0	7	5	-1	4426.14	1688.06	1
182	26	86	1	25	0	1	59.5	358	0	25	15	-20	2770.57	2388.01	3
183	12	84	1	5	0	1	55.59	507	0	5	-48.59	53	918.229	918.229
184	48	77	1	15	3	3	58	444.5	0	18	-4	-26	1209.87	1192.85	4
185	14	82	0	2	0	1	68.5	248.5	1	4	-7.679	-11	1202.43	435.579	2
186	12	86	1	20	0	1	57.5	463	0	20	1	29	4415.68	3696.22
187	77	90	1	35	4	3	46.5	394	0	39	24.5	34	1255.66	1135.61	4
188		81	1	3	0	1	63	366	0	3	2				4
189		74	1	8	0	1	80	392	0	8	-1	-2			4
190	6	92	0	9	0	1	40.5	416.5	0	9	5.5	3	3249.74	3173.09	1
191	60	67	0	12	0	1	55.59	400.762	1	15	1.41	50	642.461	548.195	4
192	64	85	1	21	0	1	35	400.762	0	21	3	31	1113.53	1071.04	4
193	3	48	1	4	0	1	70	515	2	4	9	-1	3582.68	3109.8	1
194	18	81	1	1	6	3	71.5	316	0	7	-10.679	2	1506.34	1414.33	2
195	16	81	0	27	0	1	40	517.5	0	27	3.5	-36	3387.02	3360.11	2
196	13	84	1	10	0	1	44.5	504	2	10	-3.5	-35	1823.79	1520.88	2
197	11	90	0	9	0	1	35	400.762	0	9	8.5	59	1779.11	1692.14	1
198	1	82	0	2	0	1	65	382	0	2	-4.179	16	7802.3	4480.95	1
199	23	70	1	14	0	1	71.5	282.5	1	14	2.5	-10	1608.77	1434.65	2
200	81	86	0	36	0	1	69	293	0	36	0	-66	1065.14	1010.73	4
201	20	81	1	5	0	1	60	491	2	5	-7	-23	1868.34	682.817	2
202	17	72	0	7	0	1	71	285	1	7	6	20	1546.42	1235.8	2
203	2	71	1	3	0	1	55.59	400.762		3	5.231		2825.7	2825.7	1
204	50	64	1	11	0	1	57	421	1	11	-3.5	-25	584.894	508.809	4
205	19	88	1	10	0	1	55	351	0	10	-7	-53	1900.52	1343.25	2
206	31	83	1	3	0	1	63	400.762	2	3	13	0	1214.22	211.14	3
207	47	81	1	19	0	1	51	482	0	19	6	30	1290.52	1266.17	4
208	11	90	0	1	0	1	59	409	0	1	1.821	26	829.668	303.568	1
209	8	90	1	5	0	1	60	262	0	5	8	-10	1518.74	1518.74	1
210	81	74	1	24	8	3	28	446.5	0	41	14	26	1211.12	1114.34	4
211	31	74	0	17	0	1	52	372	1	17	3.5	-39	1345.83	1287.61	3
212	55	73	0	32	3	3	61	441	0	35	6	13	1953.54	1824.86	4
213	70	75	1	21	0	1	73	252	0	21	7	-41	739.442	739.442	4
214	25	83	1	16	1	3	70	286	0	17	10	-15	2044.61	1435.61	3
215	25	84	1	3	0	1	35	352		3	25.821	-5	1829.68	328.338	3
216	10	89	1	6	0	1	40	725	2	6	18	-20	1523.65	1279.7	1
217	32	81	1	18	1	3	60	410	0	19	3	-3	1376.26	1350.72	3
218	24	87	1	8	0	1	45	362	0	8	14	10	840.954	812.258	2
219	57	82	1	20	0	1	45	387	0	20	8	63	898.067	813.947	4
220	3	85	1	4	0	1	35	461	0	4	12		5857.57	3709.53	1
221	16	81	0	6	0	1	55.59	400.762	0	6	5.231		1708.44	791.222	2
222	14	88	1	5	0	1	74	338	0	5	-19	-51	4004.99	838.004	2
223	9	83	1	6	0	1	73	398	0	6	0		3126.08	1426.13	1
224	15	87	1	0	9	2	23	520	0	9	37.821	-8	1326.86	1326.86	2
225	92	75	0	20	0	1	55.59	400.762	0	32	-7.59	32	642.401	613.392	4
226	64	79	1	34	10	3	75	256.5	0	44	-2	5	1818.81	1757.01	4
227	25	77	1	11	0	1	60	339	0	11	4.5	31	957.28	734.832	3
228	39	55	0	8	0	1	25	400.762	1	14	44	-5	1248.78	657.086	4
229	72	67	0	34	12	3	70.5	252	0	46	4	0	1791.56	1779.23	4
230	2	69	0	3	0	1	55.59	400.762		3	5.231		5502.02	3834.97	1
231	11	73	1	6	0	1	62	352	0	6	6	-16	1665.24	1665.24	1
232	12	77	0	7	0	1	65	407	0	7	4	9	1301.99	1301.99
233	89	70	1	42	0	1	67	289	0	42	-16.5	-43	1230.15	1171.47	4
234	46	79	1	8	0	1	33	254	0	8	0	-1	622.557	491.961	4
235	67	78	1	43	0	1	56	376	0	43	0	-71	1602.89	1590.95	4
236	36	80	0	4	0	1	55.59	400.762	2	7	-37.59	-43	631.907	343.197	4
237	23	96	1	3	0	1	65	300		3	-1		517.513	366.246	2
238	25	77	0	20	5	3	55.5	396	0	25	6	10	2819.67	2605.31	3
239	20	81	0	7	0	1	36	375	0	7	5	7	1379.19	1028.1	2
240	66	85	1	16	0	1	55.59	400.762	0	17	-18.59		573.359	566.074	4
241	40	83	1	18	0	1	73	401	0	18	7	-9	1089.39	1068.96	4
242	45	85	1	10	0	1	58	402	0	10	12	-1	626.288	609.542	4
243	15	87	1	21	0	1	33	436	0	21	4.5	52	3371.48	3137.81	2
244	68	83	1	24	3	3	58	246.5	0	27	-8	-6	1378.42	1177.78	4
245	51	88	1	25	0	1	62	348	0	25	-1	-74	1369.87	1362.24	4
246	1	52	1	1	0	1	55	462		1	5.821		2963.15	2963.15	1
247	71	77	0	30	0	1	49	437	0	30	-10.5	-52	990.966	902.013	4
248	94	77	0	33	0	1	78	522	0	33	-5	36	836.855	808.315	4
249	21	85	1	12	0	1	45	491	0	12	0	57	2830.75	1461.28	2
250	56	78	1	34	0	1	69	192	0	34	-7	10	1690.72	1445.26	4
251	2	76	1	3	0	1	45	236		3	-2	37	6511.98	3929.18	1
252	66	74	1	16	0	1	55.59	400.762	0	16	-10.59	29	617.751	611.001	4
253	11	87	1	4	0	1	65	306	0	4	0	-4	3257.19	799.432	1
254	77	66	1	34	1	3	65.5	266	0	35	7.5	44	1489.18	1416.97	4
255	81	95	1	13	0	1	3	411	0	13	29		608.451	245.737	4
256	35	88	1	17	0	1	31	464.5	0	17	15	-41	1053.32	1025.98	3
257	2	82	0	3	0	1	55.59	400.762		3	5.231		3342.12	3342.12	1
258	28	91	0	10	0	1	55	400.762	0	10	-2		2014.31	844.352	3
259	2	57	0	3	0	1	64	400.762	1	3	11	4	5351.1	4219.32	1
260	18	77	0	0	0	1	47	671	0		13.821	17	1172.34	1172.34	2
261	47	75	1	28	13	3	51	506.5	0	41	7.5	-45	2146.53	1966.74	4
262	50	76	1	12	0	1	83	412	0	12	-2	5	774.851	669.511	4
263	15	91	0	7	0	1	19	549	0	7	9	20	1225.31	1189.43	2
264	40	82	1	26	0	1	45.5	477	0	26	4	-41	1853.26	1536.25	4
265	2	90	1	3	0	1	73	185	0	3	2	-19	7399.25	4885.95	1
266	92	78	1	72	8	3	60.5	400.762	0	83	23.5	-36	2018.59	2010.27	4
267	18	87	1	15	0	1	75	400.762	0	15	3	5	1766.88	1711.48	2
268	17	87	1	4	0	1	64	459	0	4	11	-12	786.918	634.685	2
269	72	77	1	12	0	1	68	244	0	12	5	-26	510.576	487.853	4
270	55	79	1	30	0	1	53.5	360.5	0	30	-20.5	42	1784.29	1696.46	4
271	11	93	1	1	0	1	55	354	0	1	5.821	16	620.859	239.723	1
272	17	77	1	5	0	1	33	375	0	5	-4	43	1454.94	1191.87	2
273	21	80	0	3	0	1	74	404	1	3	0		721.298	625.664	2
274	2	73	0	1	0	1	69	400.762		1	424		1692.67	1692.67	1
275	75	63	1	14	2	3	22.5	527	0	16	1	11	556.458	556.458	4
276	22	76	0	11	0	1	70	540	0	11	4	-12	1053.18	1051.65	2
277	2	88	1	3	0	1	72	377		3	13	20	3837.57	3837.57	1
278	18	85	1	10	0	1	81	372	0	10	5		1771.91	1371.65	2
279	41	78	1	10	0	1	65.5	295	0	10	8.5	5	1569.08	611.851	4
280	24	75	0	8	0	1	45	400.762	0	8	11		817.658	554.246	2
281	48	79	1	6	0	1	55.59	400.762	0	13	-27.59	-46	526.698	467.889	4
282	68	76	1	12	0	1	69	357.5	0	12	-15.5		778.582	540.873	4
283	14	95	1	8	0	1	36	406	0	8	4	43	1380.19	1355.58	2
284	42	78	0	14	0	1	8	776	0	14	20		937.413	928.144	4
285	76	86	1	26	0	1	26.5	240	0	26	16	-35	1040.47	866.759	4
286	4	59	1	2	0	1	71	378	0	2	-10.179	0	2692.15	1461.03	1
287	88	77	1	24	0	1	55.59	400.762	0	24	9.91	13	806.085	481.41	4
288	42	75	1	4	0	1	80	459	2	7	-5	3	603.799	376.479	4
289	4	74	1	4	0	1	55	403	0	4	1	34	2194.51	2194.51	1
290	16	86	0	5	0	1	36	354	0	5	0	-13	1202.02	877.594	2
291	54	70	0	25	0	1	72	277	0	25	9	62	1203.39	1151.86	4
292	64	69	1	45	13	3	43.5	512	0	58	16.5	50	2508.14	2460.53	4
293	10	68	0	4	0	1	68	491	2	4	11	33	2506.54	959.08	1
294	39	84	0	7	0	1	33	739	0	7	-1		930.54	616.473	4
295	41	82	0	26	0	1	33	364	0	26	21	54	1489.94	1397.47	4
296	2	57	1	3	0	1	55.59	462	0	3	-22.59	-34	7598.3	4793.75	1
297	44	89	0	6	0	1	35.5	352	0	6	-10.5	-1	549.848	406.104	4
298	48	67	1	20	14	3	33	674	0	34	15	-10	194.652	131.542	4
299	10	79	0	7	0	1	74	296	0	7	9	-1	1363.52	1277.65	1
300	2	90	0	3	0	1	23	400.762	0	3	-21		3716.47	2614.68	1
301	73	63	1	71	14	3	65	287	0	85	4.5	-10	3044.01	3036.75	4
302	88	61	1	40	13	3	61	400.762	0	54	-7	21	1549.75	1245.35	4
303	83	83	1	17	0	1	56	245	0	17	2		521.498	250.423	4
304	38	88	1	9	0	1	40	400.762	0	9	12	-10	1139.06	1139.06	4
305	14	80	1	18	0	1	63	447	0	18	2	14	2849.42	2569.2	2
306	29	67	0	16	0	1	65	400.762	2	16	3	9	1335.96	1247.39	3
307	25	83	1	4	0	1	45	383	2	4	5	-2	1359.49	365.072	3
308	13	50	0	4	0	1	83	328	0	4	-7	57	591.523	515.092	2
309	5	86	0	4	0	1	33	263	0	4	11	-5	2696.85	2510.33	1
310	31	83	1	3	0	1	65	390		3	14	22	777.881	203.45	3
311	2	72	1	3	0	1	63	400.762	1	3	9	10	5195.07	3528.32	1
312	32	86	0	12	0	1	63	281	0	12	0	-30	1132.49	949.033	3
313	9	89	1	3	0	1	55.59	352	2	3	5.231		1377.41	907.072	1
314	22	60	0	15	0	1	57.5	599	1	15	6	-62	1668.43	1575.5	2
315	56	78	1	17	0	1	41.5	583	0	17	8.5		841.492	763.724	4
